# Supplementary material for: Anti-Fine Dust Effect of Fucoidan Extracted from Ecklonia maxima Laves in Macrophages via Inhibiting Inflammatory Signaling Pathways
Source: Mar Drugs. 2022 Jun 24;20(7):413. doi: 10.3390/md20070413 (PMC9319110; doi:10.3390/md20070413)
Supplement: Supplementary file 1 [file marinedrugs-20-00413-s001.zip]

Archive with 1 entries (1 files):
- marinedrugs-1755387-supplementary.pdf
